# Supplementary material for: Electrocatalyzed direct arene alkenylations without directing groups for selective late-stage drug diversification
Source: Nat Commun. 2023 Jul 15;14:4224. doi: 10.1038/s41467-023-39747-0 (PMC10349852; doi:10.1038/s41467-023-39747-0)
Supplement: Supplementary file 4 — Supplementary Data 1 [file 41467_2023_39747_MOESM4_ESM.xlsx]

## Sheet: I-1
The Cartesian coordinates (Å) for the optimized structure of I-1
O	0.238846	-2.31093	0.424217
C	-0.914926	-2.62778	0.151679
C	-1.73978	-1.94198	-0.915626
C	-1.32654	-2.54647	-2.2639
H	-1.57239	-3.61856	-2.28025
H	-1.88083	-2.05209	-3.07408
H	-0.248186	-2.43092	-2.45041
C	-3.23552	-2.0284	-0.67754
H	-3.77227	-1.48997	-1.47149
H	-3.54991	-3.08149	-0.701353
H	-3.5219	-1.60315	0.29382
S	-1.19028	-0.158062	-1.00206
Pd	1.0025	-0.470659	-0.312658
O	2.81737	-0.864067	0.392912
C	2.78291	-0.816655	1.69805
O	1.79245	-0.444927	2.31764
C	4.05091	-1.26893	2.36291
H	4.13903	-2.36095	2.25904
H	4.92774	-0.824556	1.8729
H	4.02668	-1.00661	3.42693
C	-1.95318	0.586708	0.425001
C	-1.42594	0.427681	1.71112
C	-3.08586	1.37274	0.19627
C	-2.06569	1.0534	2.77869
H	-0.508067	-0.142446	1.88933
C	-3.71161	1.99323	1.27466
H	-3.47149	1.49878	-0.818005
C	-3.20428	1.83057	2.56335
H	-1.65974	0.937705	3.78597
H	-4.59733	2.60906	1.10544
H	-3.69611	2.32049	3.40658
C	1.80934	1.45398	-0.837302
H	2.61888	1.47265	-0.10511
C	0.74503	2.41394	-0.728718
O	-1.49475	-3.64501	0.724029
H	-0.879476	-4.05681	1.35727
C	2.05403	0.835362	-2.10462
H	2.93616	0.197548	-2.20468
C	1.24913	1.11989	-3.20385
H	1.44402	0.646609	-4.16706
C	0.219958	2.05603	-3.0647
H	-0.398587	2.30556	-3.93039
O	0.462701	3.059	0.385779
C	1.23637	2.84507	1.5555
H	2.26268	3.22094	1.41685
H	0.747658	3.42203	2.34791
H	1.26126	1.77853	1.83172
C	-0.045567	2.68527	-1.85089
H	-0.844015	3.42255	-1.75279

## Sheet: TS(1-2)o
The Cartesian coordinates (Å) for the optimized structure of TS(1-2)o
O	-0.000644	-2.47288	-0.653446
C	1.06	-2.77314	-0.119108
C	1.65416	-2.03234	1.06432
C	0.995866	-2.60053	2.32879
H	1.25424	-3.66479	2.43173
H	1.37114	-2.06538	3.21239
H	-0.100097	-2.5076	2.29664
C	3.16879	-2.10537	1.12521
H	3.53546	-1.53292	1.989
H	3.48016	-3.15243	1.24726
H	3.63754	-1.7097	0.214057
S	1.08059	-0.257286	0.9786
Pd	-0.960913	-0.659289	-0.021416
O	-2.64663	-1.23892	-0.921625
C	-3.65687	-0.496154	-1.19628
O	-3.77515	0.690951	-0.869502
C	-4.73777	-1.17566	-1.99313
H	-5.64336	-0.559489	-2.00361
H	-4.3774	-1.31467	-3.02341
H	-4.94437	-2.17094	-1.57853
C	-0.788823	2.24222	0.309898
C	2.11721	0.462034	-0.278284
C	1.89874	0.243184	-1.64221
C	3.15169	1.29395	0.159361
C	2.74247	0.848643	-2.56941
H	1.06638	-0.378788	-1.97851
C	3.98736	1.8973	-0.779017
H	3.29852	1.46677	1.22792
C	3.78509	1.67178	-2.14011
H	2.57887	0.682111	-3.63628
H	4.80021	2.54475	-0.443309
H	4.44157	2.14491	-2.87369
C	-1.45407	1.8607	3.02669
H	-1.71476	1.74412	4.07974
C	-1.98557	1.02352	2.06369
H	-2.69188	0.238	2.34687
C	-1.66122	1.17085	0.6869
H	-2.60089	1.01551	-0.059319
O	1.74147	-3.82255	-0.492616
H	1.2639	-4.27991	-1.20765
C	-0.253851	3.09244	1.28624
H	0.415048	3.90973	1.01738
C	-0.585236	2.88481	2.62262
H	-0.159115	3.5529	3.37589
O	-0.532029	2.34557	-0.987046
C	0.273485	3.40189	-1.46832
H	1.29956	3.32839	-1.07322
H	0.29782	3.29487	-2.55827
H	-0.160615	4.38021	-1.20882

## Sheet: I-2o
The Cartesian coordinates (Å) for the optimized structure of TS(1-2)o
O	-0.905513	-2.34863	0.651243
C	-1.94112	-2.36567	0.00174
C	-2.17776	-1.53006	-1.24581
C	-1.53638	-2.27537	-2.42314
H	-2.04407	-3.24042	-2.56795
H	-1.64996	-1.68322	-3.34219
H	-0.465675	-2.4635	-2.25334
C	-3.64326	-1.22419	-1.4994
H	-3.74356	-0.597626	-2.39697
H	-4.18881	-2.16286	-1.67019
H	-4.10877	-0.704614	-0.65117
S	-1.20092	0.050676	-1.07036
Pd	0.600258	-0.837392	0.018702
O	2.13445	-1.79508	1.05228
C	3.20099	-1.39832	1.53268
O	3.69451	-0.215891	1.31303
C	4.02969	-2.27059	2.40738
H	3.47973	-3.17896	2.67247
H	4.95197	-2.53612	1.86799
H	4.33077	-1.7158	3.30688
C	1.56305	1.90847	-0.353193
C	-2.15378	0.97147	0.122698
C	-2.1229	0.691286	1.49154
C	-2.92804	2.01992	-0.378338
C	-2.89543	1.45925	2.35787
H	-1.48439	-0.104574	1.87923
C	-3.69449	2.78499	0.499827
H	-2.92795	2.23722	-1.44885
C	-3.68138	2.50288	1.86437
H	-2.87628	1.24731	3.42909
H	-4.30264	3.60537	0.112943
H	-4.2821	3.1033	2.55102
C	3.50639	1.24836	-2.26816
H	4.25894	0.989684	-3.01534
C	1.74747	0.565645	-0.741298
H	3.13518	0.258905	0.651556
O	-2.92954	-3.1717	0.295304
H	-2.68093	-3.71396	1.06417
C	2.3706	2.90552	-0.912798
H	2.25128	3.94728	-0.612875
C	3.33297	2.56878	-1.86472
H	3.95471	3.35757	-2.29368
O	0.5965	2.13619	0.558854
C	0.291077	3.45742	0.931993
H	0.002643	4.06682	0.059147
H	-0.560771	3.39245	1.62034
H	1.13768	3.93976	1.44835
C	2.7071	0.249513	-1.70542
H	2.84376	-0.789733	-2.01768

## Sheet: I-3o
The Cartesian coordinates (Å) for the optimized structure of TS(1-3)o
O	2.18947	-2.00279	-1.07293
C	3.20243	-1.91837	-0.390371
C	3.24884	-1.34594	1.01736
C	2.80861	-2.47413	1.96219
H	3.51313	-3.31563	1.8872
H	2.81339	-2.10981	2.99904
H	1.79886	-2.84041	1.72141
C	4.60699	-0.781185	1.39533
H	4.56869	-0.375094	2.41594
H	5.36034	-1.58082	1.36837
H	4.92442	0.017165	0.710804
S	1.93146	-0.041734	1.19775
Pd	0.382418	-0.905598	-0.358394
C	-1.12842	1.54614	-0.146875
C	2.61588	1.39136	0.392204
C	2.75795	1.47338	-0.996693
C	2.98575	2.457	1.21554
C	3.29956	2.62588	-1.55668
H	2.43111	0.651793	-1.63701
C	3.51486	3.61199	0.641572
H	2.85648	2.38268	2.29744
C	3.67618	3.69408	-0.739987
H	3.41953	2.69561	-2.64004
H	3.80376	4.44918	1.28033
H	4.09511	4.59851	-1.18654
C	-2.49509	0.872428	2.20923
H	-3.02327	0.607271	3.1273
C	-0.965557	0.281377	0.440407
O	4.34789	-2.40097	-0.797111
H	4.23204	-2.81578	-1.66974
C	-1.98625	2.46918	0.459775
H	-2.13186	3.45842	0.024251
C	-2.66315	2.12605	1.63176
H	-3.33046	2.85679	2.09386
O	-0.425374	1.78327	-1.27965
C	-0.446022	3.07569	-1.83332
H	-0.07513	3.82626	-1.1152
H	0.222108	3.05355	-2.70286
H	-1.45777	3.35964	-2.16787
C	-1.63284	-0.053301	1.6102
H	-1.49737	-1.0395	2.06169
C	-2.3029	-2.33927	-0.470015
O	-3.23168	-1.49861	-0.887005
C	-4.41104	-1.34722	-0.085611
H	-4.13075	-1.45263	0.972941
H	-5.10425	-2.1682	-0.330268
O	-2.3912	-3.08203	0.473867
C	-5.00082	0.009962	-0.378755
H	-4.20778	0.763907	-0.243949
H	-5.30781	0.056673	-1.43737
C	-6.17911	0.340706	0.526131
H	-6.96798	-0.421828	0.403855
H	-5.85403	0.271629	1.57937
C	-6.75469	1.72191	0.260312
H	-7.59921	1.94292	0.92917
H	-5.99392	2.5046	0.411982
H	-7.11856	1.8119	-0.775355
C	-1.06593	-2.26153	-1.31238
H	-0.480177	-3.18712	-1.32515
C	-0.79597	-1.23253	-2.18529
H	-1.50003	-0.404677	-2.29314
H	-0.00162	-1.32486	-2.93197

## Sheet: TS(3-4)o
The Cartesian coordinates (Å) for the optimized structure of TS(3-4)o
O	-0.341088	2.21152	-0.937634
C	-0.898283	2.8675	-0.065591
C	-1.19948	2.35607	1.33245
C	0.076532	2.57196	2.15948
H	0.30332	3.64673	2.21732
H	-0.076833	2.19275	3.17949
H	0.940451	2.05422	1.71525
C	-2.41056	3.01823	1.96573
H	-2.57639	2.6032	2.96972
H	-2.23581	4.09915	2.06019
H	-3.3196	2.86547	1.36803
S	-1.41196	0.510148	1.25824
Pd	0.076221	0.127285	-0.579901
C	-0.818315	-2.63143	-0.176734
C	-3.04912	0.292232	0.591688
C	-3.35055	0.54405	-0.750909
C	-4.02926	-0.184064	1.46583
C	-4.64909	0.339607	-1.20737
H	-2.57244	0.880078	-1.43913
C	-5.32398	-0.398421	0.994324
H	-3.77675	-0.386275	2.50905
C	-5.63463	-0.131793	-0.337638
H	-4.89169	0.540075	-2.25329
H	-6.09263	-0.770966	1.67477
H	-6.65061	-0.295239	-0.703727
C	1.13926	-3.21241	1.75311
H	1.90366	-3.4457	2.49653
C	0.316793	-1.80788	-0.035541
O	-1.21698	4.11986	-0.256757
H	-0.923265	4.39373	-1.1439
C	-0.96801	-3.7354	0.667562
H	-1.84344	-4.3803	0.585516
C	0.00742	-4.01547	1.62517
H	-0.121684	-4.88372	2.27506
O	-1.69888	-2.27324	-1.13193
C	-2.90555	-2.98835	-1.25667
H	-3.50183	-2.92557	-0.330962
H	-3.4636	-2.51442	-2.07248
H	-2.72662	-4.04641	-1.50916
C	1.29446	-2.11042	0.914048
H	2.18685	-1.4828	0.983011
C	1.19523	-1.45049	-1.93622
H	0.447446	-2.03947	-2.47236
H	2.06927	-1.98526	-1.56631
C	1.32652	-0.082681	-2.23698
H	0.719059	0.369051	-3.02875
C	2.55854	0.689723	-1.90384
O	3.34983	0.027118	-1.05648
C	4.55985	0.679749	-0.657389
H	4.31766	1.69657	-0.308687
H	5.20946	0.790019	-1.54083
O	2.78559	1.79139	-2.33019
C	5.21453	-0.149743	0.419646
H	4.52165	-0.24194	1.27497
H	5.37619	-1.17201	0.037257
C	6.53577	0.444698	0.889656
H	7.21925	0.536948	0.027869
H	6.36592	1.47491	1.24887
C	7.19985	-0.375957	1.98301
H	8.15127	0.074675	2.30052
H	6.55579	-0.454118	2.87343
H	7.41567	-1.3999	1.63942

## Sheet: I-4o
The Cartesian coordinates (Å) for the optimized structure of I-4o
O	-0.422836	1.98732	-1.18921
C	-1.14629	2.77353	-0.588822
C	-1.61372	2.59928	0.845946
C	-0.506001	3.18222	1.73602
H	-0.385813	4.25493	1.52478
H	-0.783018	3.0641	2.79297
H	0.458997	2.68159	1.56364
C	-2.9614	3.24778	1.1144
H	-3.24391	3.08899	2.16442
H	-2.89932	4.32926	0.929454
H	-3.75012	2.83163	0.472574
S	-1.64998	0.789946	1.26285
Pd	0.110255	0.108369	-0.31909
C	-0.648775	-2.59956	0.039221
C	-3.13032	0.195518	0.468362
C	-3.22602	0.056459	-0.921126
C	-4.19307	-0.182027	1.29344
C	-4.39971	-0.442867	-1.47999
H	-2.386	0.325593	-1.56524
C	-5.35742	-0.696576	0.725222
H	-4.10458	-0.071966	2.37646
C	-5.46306	-0.822691	-0.659209
H	-4.48014	-0.54494	-2.56447
H	-6.18862	-0.992392	1.36895
H	-6.37948	-1.2183	-1.10266
C	0.656254	-1.63944	2.36045
H	1.16206	-1.28247	3.25839
C	0.638527	-1.97142	-0.079096
O	-1.52084	3.89846	-1.13829
H	-1.11615	3.97274	-2.02103
C	-1.23861	-2.73374	1.29639
H	-2.21111	-3.21387	1.39937
C	-0.578857	-2.26649	2.44015
H	-1.05805	-2.40111	3.41274
O	-1.19079	-3.031	-1.09754
C	-2.44636	-3.67611	-1.06865
H	-3.22894	-3.00391	-0.680901
H	-2.67849	-3.94185	-2.10616
H	-2.40668	-4.59366	-0.459888
C	1.2576	-1.48302	1.10536
H	2.27016	-1.07993	1.0184
C	1.41179	-1.9554	-1.39712
H	0.893898	-2.57401	-2.13828
H	2.43058	-2.33874	-1.25239
C	1.38279	-0.489804	-1.77243
H	0.849394	-0.223251	-2.69466
C	2.59403	0.362301	-1.60879
O	3.51803	-0.202851	-0.821106
C	4.70971	0.553549	-0.586229
H	4.43469	1.52206	-0.136795
H	5.18458	0.776014	-1.55506
O	2.7159	1.45716	-2.09993
C	5.61562	-0.251122	0.312882
H	5.08947	-0.467895	1.25948
H	5.81582	-1.22689	-0.161595
C	6.92821	0.463998	0.605406
H	7.44258	0.682283	-0.346604
H	6.71542	1.44624	1.06291
C	7.84988	-0.334293	1.51271
H	8.78902	0.204568	1.70471
H	7.37731	-0.536298	2.48714
H	8.10993	-1.30576	1.06359

## Sheet: TS(4-5)o
The Cartesian coordinates (Å) for the optimized structure of TS(4-5)o
O	-0.76196	0.768068	1.58333
C	-0.854371	1.99194	1.58435
C	-0.822536	2.86676	0.343476
C	-2.249	2.86552	-0.225236
H	-2.94013	3.31532	0.502925
H	-2.27754	3.46387	-1.14667
H	-2.59848	1.84731	-0.452365
C	-0.321687	4.27333	0.623556
H	-0.323368	4.85687	-0.307543
H	-0.984951	4.76877	1.34619
H	0.697243	4.27036	1.03438
S	0.216739	2.04537	-0.962124
Pd	-0.254364	-0.245277	-0.223484
C	1.89166	2.31587	-0.417539
C	2.47611	1.54075	0.589807
C	2.63065	3.30413	-1.0745
C	3.80011	1.77385	0.950194
H	1.90932	0.744754	1.07855
C	3.95718	3.52485	-0.710051
H	2.16737	3.89277	-1.86934
C	4.53956	2.76371	0.302614
H	4.2599	1.16711	1.73295
H	4.53761	4.29535	-1.22188
H	5.57988	2.93901	0.585378
C	3.53936	-1.05258	-1.57831
H	3.99628	-0.296743	-2.21892
C	1.56298	-2.28439	-0.863179
O	-1.0727	2.64519	2.69386
H	-1.15053	2.01234	3.42989
C	3.72598	-2.74128	0.149721
H	4.34909	-3.29604	0.851263
C	2.17524	-1.32541	-1.67717
H	1.57171	-0.79515	-2.421
C	0.07221	-2.52627	-0.914654
H	-0.21359	-3.54337	-1.24723
H	-0.370629	-1.88598	-1.73373
C	-0.599905	-2.12969	0.361043
H	-0.076692	-2.354	1.2964
C	-2.08011	-2.19255	0.500841
O	-2.68152	-2.16144	-0.696936
C	-4.1048	-2.00724	-0.70424
H	-4.53347	-2.59387	0.121448
H	-4.43724	-2.4327	-1.66079
O	-2.65599	-2.18852	1.55784
C	-4.47746	-0.543327	-0.584981
H	-4.07434	-0.158463	0.367802
H	-3.97974	0.012006	-1.40028
C	-5.9788	-0.298627	-0.63583
H	-6.38545	-0.705424	-1.57781
H	-6.46705	-0.866186	0.17472
C	-6.33678	1.17394	-0.517381
H	-7.42483	1.32851	-0.551656
H	-5.97292	1.59789	0.432718
H	-5.89353	1.76142	-1.33778
C	2.35933	-3.01319	0.046574
C	4.30438	-1.76077	-0.658702
H	5.37479	-1.56234	-0.56896
O	1.70694	-3.93978	0.76985
C	2.42676	-4.74069	1.67746
H	2.89251	-4.13283	2.47121
H	1.70099	-5.42655	2.12996
H	3.20617	-5.32703	1.16368

## Sheet: I-5o
The Cartesian coordinates (Å) for the optimized structure of I-5o
O	0.106913	-1.97273	-1.70726
C	0.821109	-2.90948	-1.36699
C	1.25057	-3.20601	0.059565
C	0.155499	-4.10028	0.660831
H	0.078701	-5.03352	0.083609
H	0.415592	-4.35117	1.69846
H	-0.826513	-3.60334	0.653956
C	2.62167	-3.85545	0.136903
H	2.8818	-4.05129	1.18642
H	2.60623	-4.81381	-0.400623
H	3.40226	-3.22134	-0.305104
S	1.18444	-1.64137	1.06911
Pd	-0.308029	-0.389262	-0.351865
C	1.0916	2.86816	0.546408
C	2.75135	-0.836728	0.798313
C	2.96599	0.021138	-0.285372
C	3.74581	-1.02563	1.76332
C	4.18514	0.682833	-0.405015
H	2.17695	0.188787	-1.02315
C	4.96519	-0.364705	1.63087
H	3.56001	-1.6804	2.61759
C	5.18431	0.488369	0.549299
H	4.3478	1.36228	-1.24408
H	5.74486	-0.512654	2.38112
H	6.13898	1.01002	0.452081
C	1.28841	4.36812	-1.80622
H	1.3551	4.96256	-2.71893
C	0.127536	2.70858	-0.469803
O	1.2134	-3.80489	-2.23304
H	0.843562	-3.59131	-3.10819
C	2.14993	3.7618	0.37445
H	2.90359	3.88479	1.15193
C	2.23907	4.50893	-0.799858
H	3.06381	5.21486	-0.920584
O	0.92163	2.09191	1.63789
C	1.87039	2.14347	2.6772
H	1.916	3.14807	3.12809
H	1.53818	1.42565	3.43677
H	2.872	1.85363	2.31839
C	0.240228	3.46547	-1.6362
H	-0.514414	3.35888	-2.41905
C	-0.988682	1.73015	-0.275594
H	-1.80029	2.06074	0.394676
H	-0.556272	0.935003	0.622421
C	-1.44335	0.941739	-1.40787
H	-0.978946	1.09375	-2.3877
C	-2.83619	0.416249	-1.49948
O	-3.48882	0.525179	-0.341628
C	-4.83121	0.02432	-0.309204
H	-4.81592	-1.04387	-0.580511
H	-5.41979	0.543316	-1.08258
O	-3.28904	-0.076929	-2.49876
C	-5.39051	0.250038	1.07336
H	-4.74479	-0.257808	1.81068
H	-5.34371	1.32733	1.30744
C	-6.82362	-0.248516	1.2072
H	-7.45661	0.257317	0.457468
H	-6.86176	-1.32298	0.955554
C	-7.40097	-0.027554	2.59565
H	-8.43494	-0.395716	2.66307
H	-6.81036	-0.551948	3.36359
H	-7.41117	1.04185	2.85907

## Sheet: TS(5-6)o
The Cartesian coordinates (Å) for the optimized structure of TS(5-6)o
O	-0.323858	2.13457	-1.55906
C	-1.08703	2.98031	-1.11146
C	-1.45951	3.12817	0.355043
C	-0.40875	4.05896	0.978228
H	-0.442178	5.0398	0.481474
H	-0.628583	4.20078	2.04547
H	0.608693	3.65148	0.878049
C	-2.87287	3.6472	0.55813
H	-3.08809	3.72969	1.63271
H	-2.96642	4.64524	0.107776
H	-3.62241	2.98751	0.100115
S	-1.2214	1.49819	1.22475
Pd	0.295082	0.484137	-0.291063
C	-0.849087	-2.89113	0.362845
C	-2.71654	0.578666	0.904682
C	-2.95263	-0.063007	-0.315883
C	-3.63146	0.470822	1.95586
C	-4.11816	-0.804568	-0.483341
H	-2.22235	-0.002537	-1.12624
C	-4.79323	-0.278824	1.77856
H	-3.43085	0.968082	2.90753
C	-5.03661	-0.9134	0.561348
H	-4.29843	-1.31355	-1.43208
H	-5.51083	-0.365409	2.59726
H	-5.94714	-1.50134	0.426556
C	-1.78459	-3.61146	-2.17303
H	-2.13817	-3.90942	-3.16159
C	-0.166958	-2.44535	-0.790747
O	-1.59933	3.90873	-1.87647
H	-1.26207	3.79974	-2.78319
C	-1.9902	-3.68523	0.24131
H	-2.52579	-4.0283	1.12608
C	-2.44633	-4.04443	-1.02594
H	-3.33155	-4.67864	-1.11234
O	-0.343164	-2.45727	1.53282
C	-1.01246	-2.7652	2.73402
H	-1.04408	-3.85282	2.90749
H	-0.43834	-2.2916	3.53911
H	-2.03928	-2.36238	2.73067
C	-0.651697	-2.81167	-2.0492
H	-0.117082	-2.48855	-2.945
C	1.02439	-1.58734	-0.612267
H	1.76836	-1.93085	0.117166
H	0.597432	-0.678048	0.677574
C	1.47096	-0.67331	-1.59517
H	0.967267	-0.606908	-2.56424
C	2.85555	-0.119427	-1.61232
O	3.53457	-0.420662	-0.506917
C	4.87401	0.080473	-0.418701
H	4.84697	1.17868	-0.508219
H	5.44972	-0.297702	-1.27862
O	3.28203	0.541713	-2.52232
C	5.46399	-0.366116	0.895809
H	4.832	0.007812	1.71995
H	5.42723	-1.46761	0.949229
C	6.89722	0.115349	1.08037
H	7.51611	-0.254599	0.244442
H	6.92469	1.21687	1.00879
C	7.50613	-0.326536	2.40098
H	8.53954	0.034203	2.50668
H	6.92995	0.059175	3.25703
H	7.52735	-1.42464	2.48416

## Sheet: I-6o
The Cartesian coordinates (Å) for the optimized structure of I-6o
O	1.3966	-1.17782	-1.71832
C	2.27175	-1.93892	-1.33078
C	2.20949	-2.72676	-0.031292
C	1.33445	-3.95945	-0.29627
H	1.81214	-4.59326	-1.058
H	1.23258	-4.54673	0.627215
H	0.330028	-3.68336	-0.65236
C	3.57646	-3.1036	0.511824
H	3.46253	-3.65795	1.45396
H	4.09405	-3.75039	-0.210345
H	4.20394	-2.22056	0.694092
S	1.26774	-1.72728	1.22984
Pd	-0.240311	-0.709584	-0.259845
C	0.373502	2.93146	-0.424056
C	2.41716	-0.43542	1.67269
C	2.68631	0.653015	0.836903
C	3.04166	-0.554159	2.91755
C	3.60734	1.61268	1.24796
H	2.17789	0.763763	-0.123144
C	3.95425	0.418418	3.32144
H	2.81169	-1.40257	3.56582
C	4.24056	1.4971	2.48636
H	3.82198	2.45993	0.593395
H	4.44298	0.329962	4.29394
H	4.95989	2.25522	2.80389
C	1.58034	2.80927	-2.95717
H	2.04251	2.77639	-3.94511
C	-0.098816	2.00643	-1.39183
O	3.32917	-2.20149	-2.05533
H	3.26932	-1.71417	-2.89534
C	1.42879	3.79305	-0.742527
H	1.78933	4.51887	-0.01408
C	2.02197	3.72597	-2.00102
H	2.83978	4.41009	-2.23976
O	-0.224206	2.88707	0.771786
C	0.18186	3.77368	1.7892
H	0.042175	4.82423	1.48692
H	-0.45532	3.56139	2.65535
H	1.23569	3.60446	2.06589
C	0.526408	1.96108	-2.64776
H	0.157123	1.26159	-3.40005
C	-1.21714	1.14525	-1.02972
H	-1.84637	1.49955	-0.209479
H	-1.25952	-0.55207	0.828053
C	-1.64789	0.018845	-1.72449
H	-1.18715	-0.283405	-2.67009
C	-2.96656	-0.640674	-1.48761
O	-3.64799	-0.083522	-0.492829
C	-4.91069	-0.676108	-0.165615
H	-4.74879	-1.73813	0.081379
H	-5.55673	-0.647624	-1.05751
O	-3.34063	-1.58121	-2.13851
C	-5.50762	0.088272	0.989742
H	-4.80438	0.060417	1.84009
H	-5.60905	1.1489	0.703082
C	-6.86038	-0.467472	1.41502
H	-7.55011	-0.446056	0.55333
H	-6.74967	-1.53267	1.68386
C	-7.47426	0.292434	2.57938
H	-8.44892	-0.129517	2.86448
H	-6.82397	0.25756	3.46791
H	-7.63231	1.35271	2.32625

[truncated: 20 more sheets: TS(1-2)p, I-2p, I-3p, TS(3-4)p, I-4p, TS(4-5)p, I-5p, TS(5-6)p, I-6p, I-1‘, TS(1-2)‘b, I-2’b, I-1ab, TS(1-2)a, TS(1-2)b, I-2a, I-2b, I-1‘‘, TS(1-2)‘’b, I-2‘’b]
